# Supplementary material for: Asymmetric and parallel subgenome selection co-shape common carp domestication
Source: BMC Biol. 2024 Jan 2;22:4. doi: 10.1186/s12915-023-01806-9 (PMC10762839; doi:10.1186/s12915-023-01806-9)
Supplement: Supplementary file 2 — Additional file 2: Table S1. Detailed information of samples and genomic data used in this study. Table S2. The genome-wide average genetic differentiation (FST) of pairwise common carp strains. Table S3. The average genetic diversity in each common carp strain. Table S4. Strains used in selective sweep analysis for each domesticated trait. Table S5. Genomic regions with selection signatures related to scale reduction in common carp domestication. Table S6. Function annotation of the 56 genes in genomic regions with selection signals associated with scale reduction in common carp domestication. Table S7. Genomic regions with selection signatures related to skin color variation in common carp domestication. Table S8. Function annotation of the 77 genes in genomic regions with selection signals associated with skin color variation in common carp domestication. Table S9. RNA-seq data involved in this study. Table S10. Expression of the five pair ohnologs related to skin color variation in common carp domestication. Table S11. Genomic regions with selection signatures related to high growth rate in common carp domestication. Table S12. Function annotation of the 266 genes in genomic regions with selection signals associated with high growth rate in common carp domestication. Table S13. Ohnolog pairs in the genomic regions with selection signatures associated with domestication and the whole genome in yxYR, GM, and HB strains. Table S14. Statistics of duplicate gene pairs in the selection regions. Table S15. Expression of the 121 ohnolog pairs (1:1) between subgenomes associated with high growth rate in European common carps. Table S16. TE content in genomic regions related to candidate genes under selection on fast growth in European common carps and their ohnologs in GM genome. [file 12915_2023_1806_MOESM2_ESM.xlsx]

## Sheet: Table S1
Table S1 Detailed information of samples and genomic data used in this study
Strain	Abbreviation	Individual ID	Collection Site	Status	Individual Number	Domestication Trait	Raw Bases (Gb)	Clean Bases (Gb)	Q20 Bases Rate (%)	Q30 Bases Rate (%)	GC Content (%)	Mapping Rate (%)	Coverage (%)	Depth (x)	Data Source	Accession number
Yellow River carp	YRI	YRI_1	Hohhot, Inner Mongolia, China, Asia	Wild	6	-	29.3805	29.3578	96.95	91.97	38.06	99.08	91.6683	14.2648	This study	SRR26347169
		YRI_2					32.3541	32.3288	97.07	92.22	38.05	99.16	91.8263	15.3966		SRR26347168
		YRI_3					28.5541	28.532	97.08	92.26	38.3	99.08	91.5074	13.849		SRR26347167
		YRI_4					24.4465	24.4256	97.06	92.24	38.96	99.06	91.42	12.1605		SRR26347166
		YRI_5					26.2019	26.181	97.11	92.29	37.97	99.14	91.5592	12.793		SRR26347165
		YRI_6					24.0117	23.9923	97.25	92.6	38.22	99.1	91.3734	11.9031		SRR26347164
Heilongjiang River carp	HLJ	HLJ_1	Fuyuan county, Heilongjiang Province, China, Asia	Wild	3	-	13.8455	9.88891	99.4894	96.1349	39.0676	99.33	89.5838	6.00522	Xu et al., 2014	SRR924680
		HLJ_2					16.7422	12.7403	99.5248	96.379	38.3862	99.4	90.5463	7.83408		SRR924681
		HLJ_3					15.6527	10.6556	99.4819	96.1231	37.9725	99.37	90.5665	6.37612		SRR924682
Danube River carp	DN	DN_1	Danube River, Europe	Wild	3	-	13.0503	9.73735	99.282	95.0054	37.3263	99	88.9997	6.05209	Xu et al., 2014	SRR924334
		DN_2					14.9365	11.9113	99.3194	94.6155	37.0175	99.07	89.7585	7.35595		SRR924335
		DN_3					15.2759	12.08	99.297	94.4798	37.1217	99.04	89.7881	7.451		SRR924336
American carp	AM	AM_1	Chattahoochee River, USA, North America	Wild	3	-	13.4993	10.8183	99.4284	95.7127	40.435	98.99	87.5595	6.65208	Xu et al., 2014	SRR924337
		AM_2					12.4117	9.86341	99.4092	95.5522	41.9017	99.08	84.27	6.03241		SRR924338
		AM_3					9.37913	7.37112	99.281	94.3828	37.5064	99.04	87.6023	4.57532		SRR924339
Yuxuan Yellow River carp (data from Xu et al., 2019)	yxYR19	yxYR19_1	Henan Province, China, Asia	Domesticated	6	High growth rate	28.855	24.7991	99.2795	97.0895	37.4858	99.37	91.3719	13.9672	Xu et al., 2019	SRR8380195
		yxYR19_2					28.7989	26.1106	99.391	97.6622	37.691	99.31	91.663	14.9001		SRR8380208
		yxYR19_3					29.5748	26.6732	99.3796	97.6347	37.7332	99.29	91.663	15.0766		SRR8380215
		yxYR19_4					34.672	32.4417	99.525	98.2973	37.7476	98.91	91.4313	15.2045		SRR8380216
		yxYR19_5					31.1838	29.2527	99.5362	98.3345	37.486	98.89	91.3664	13.7478		SRR8380217
		yxYR19_6					29.2897	26.5407	99.3844	97.7314	37.6603	99.29	91.6278	14.3598		SRR8380257
Yuxuan Yellow River carp (data from Xu et al., 2014)	yxYR14	yxYR14_1	Henan Province, China, Asia	Domesticated	2	High growth rate	12.0469	9.52461	99.4502	96.6991	38.5941	99.26	89.3212	5.94002	Xu et al., 2014	SRR924331
		yxYR14_2					14.5615	11.6197	99.5125	96.6092	38.9457	99.32	90.2221	7.18919		SRR924333
Hebao red carp	HB	HB_1	Wuyuan County, Jiangxi Province, China, Asia	Domesticated	6	Vibrant body color	30.5269	27.298	99.2974	97.2743	37.7001	99.38	91.2718	14.2661	Xu et al., 2019	SRR8380237
		HB_2					30.7351	28.2386	99.3411	97.6183	37.8428	99.23	91.4995	15.8939		SRR8380239
		HB_3					29.7281	26.9582	99.3844	97.737	37.4979	99.37	91.3232	14.5532		SRR8380244
		HB_4					31.8137	28.8114	99.3157	97.5342	37.5701	99.11	91.4726	15.4621		SRR8380245
		HB_5					30.3945	27.6497	99.3	97.5186	37.9101	99.25	91.3098	15.276		SRR8380246
		HB_6					31.9573	29.0205	99.4037	97.6354	37.9386	99.29	91.1423	14.5533		SRR8380274
Xingguo red carp	XG	XG_1	Xingguo County, Jiangxi Province, China, Asia	Domesticated	3	Vibrant body color	13.6963	11.0076	99.4505	95.9238	38.2326	98.99	89.5031	6.73237	Xu et al., 2014	SRR924340
		XG_2					12.5476	10.1119	99.4608	95.9981	37.9971	98.91	89.4689	6.18779		SRR924341
		XG_3					13.0099	10.5499	99.4728	96.0768	37.5937	98.89	89.7341	6.4556		SRR924342
Oujiang color carp	OJ	OJ_1	Longquan County, Zhejiang Province, China, Asia	Domesticated	3	Vibrant body color	12.4573	10.1015	99.525	96.7038	37.8226	99.32	88.4648	6.23774	Xu et al., 2014	SRR924317
		OJ_2					11.6896	9.29239	99.5235	96.6886	38.077	99.33	89.3189	5.65666		SRR924318
		OJ_3					10.9253	8.79225	99.5386	96.7909	38.2005	99.34	88.24	5.45381		SRR924319
Koi carp	KOI	KOI_1	Niigata-ken, Japan, Asia	Domesticated	3	Vibrant body color	10.6075	8.44875	99.4178	95.6432	40.6581	98.96	85.0669	5.21228	Xu et al., 2014	SRR924327
		KOI_2					12.4424	9.89467	99.3134	94.5626	37.4781	98.98	88.9122	6.099		SRR924328
		KOI_3					14.8229	11.6597	99.2943	94.465	37.4252	99	89.6874	7.22214		SRR924329
German mirror carp	GM	GM_1	Peitz, German, Europe	Domesticated	6	Scale reduction; High growth rate	26.0259	22.6072	98.9976	96.5095	37.7374	99.37	90.8754	12.7436	Xu et al., 2019	SRR8380253
		GM_2					26.5305	22.9846	98.986	96.4284	37.9041	99.26	90.6582	12.9884		SRR8380254
		GM_3					28.848	25.3272	99.0122	96.5174	38.2498	98.94	91.1241	14.2394		SRR8380268
		GM_4					27.0181	23.5394	98.9806	96.44	38.0494	99.35	90.8638	13.4114		SRR8380269
		GM_5					27.4388	23.9854	98.9779	96.4232	38.3104	99.38	90.935	13.6747		SRR8380272
		GM_6					26.6883	23.267	99.4037	97.6354	37.9386	99.34	90.7235	13.1306		SRR8380273
Songpu mirror carp	SP	SP_1	Heilongjiang Province, China, Asia	Domesticated	4	Scale reduction; High growth rate	13.1328	10.4381	99.5332	96.442	37.3939	99.45	89.0436	6.49299	Xu et al., 2014	SRR924320
		SP_2					12.8563	10.178	99.5422	96.5204	37.3993	99.46	88.8602	6.34848		SRR924321
		SP_3					11.8768	9.40635	99.5385	96.4888	37.3654	99.44	88.477	5.85205		SRR924325
		SP_4					12.1202	9.95259	99.5489	96.887	37.4499	99.42	88.7796	6.20234		SRR924326
Szarvas 22 mirror carp	SV	SV_1	Szarvas, Békés County, Hungary, Europe	Domesticated	3	Scale reduction	15.5033	11.1945	99.21	94.4333	41.146	99.03	85.9161	6.8841	Xu et al., 2014	SRR924344, SRR1041564
		SV_2					12.9425	9.35234	99.1985	94.3312	42.2888	98.82	82.7029	5.68428		SRR924345
		SV_3					18.7442	14.8984	99.3178	94.6011	37.015	99.08	89.9821	9.15502		SRR924346

## Sheet: Table S2
Table S2 The genome-wide average genetic differentiation (FST) of pairwise common carp strains
	DN	SV	SP	GM	AM	KOI	HLJ	YRI	yxYR19	HB	XG
DN	-
SV	0.177563	-
SP	0.133348	0.126605	-
GM	0.11798	0.102438	0.043629	-
AM	0.224415	0.239854	0.14128	0.146668	-
KOI	0.501486	0.554094	0.387999	0.390827	0.243148	-
HLJ	0.279623	0.335254	0.154447	0.1842	0.153787	0.242651	-
YRI	0.399133	0.446965	0.312687	0.315751	0.307201	0.344827	0.170568	-
yxYR19	0.313882	0.357063	0.229854	0.244987	0.227644	0.281619	0.109816	0.191632	-
HB	0.373197	0.420826	0.283176	0.29644	0.26823	0.290634	0.123217	0.229748	0.159883	-
XG	0.373955	0.433069	0.239537	0.256915	0.222612	0.263854	0.0655083	0.197532	0.127136	0.137157	-
OJ	0.425881	0.484193	0.29573	0.322776	0.266981	0.302583	0.111352	0.258478	0.1885	0.150766	0.133791

## Sheet: Table S3
Table S3 The average genetic diversity in each common carp strain
Strain	Mean π(×10-3)					Mean Tajima's D
	Whole Genome	Subgenome A	Subgenome B	Mean Difference	P-value	Whole Genome	Subgenome A	Subgenome B	Mean Difference	P-value
DN	0.169919	0.166941	0.172716	5.7754e-06	0.003996	0.794002	0.807268	0.781552	0.03352	0.01499
SV	0.123896	0.116449	0.130852	1.4403e-05	2.2e-16	0.580745	0.618215	0.545581	0.081139	2.2e-16
SP	0.197965	0.202271	0.193915	8.3557e-06	2.2e-16	0.621086	0.662193	0.582509	0.10473	2.2e-16
GM	0.29837	0.307721	0.289576	1.8146e-05	2.2e-16	0.388057	0.400692	0.376199	0.026096	0.04795
AM	0.247849	0.248763	0.246991	1.7712e-06	0.1718	0.74245	0.776627	0.710376	0.065226	2.2e-16
KOI	0.23532	0.236735	0.234008	2.7277e-06	0.0999	0.55352	0.551901	0.555039	0.0075893	0.3117
HLJ	0.307122	0.309805	0.3046	5.205e-06	0.004995	0.547609	0.540259	0.554506	0.014131	2.2e-16
YRI	0.333101	0.336526	0.329879	6.6479e-06	0.003996	0.85839	0.851691	0.864676	0.012619	0.1289
yxYR19	0.37962	0.377571	0.381547	3.9756e-06	0.05694	0.843917	0.847656	0.840409	0.0047739	0.2777
HB	0.35023	0.352828	0.347788	5.0395e-06	0.01998	0.718186	0.73628	0.701206	0.032973	2.2e-16
XG	0.293237	0.293731	0.292772	9.5947e-07	0.3007	0.57217	0.571158	0.573119	0.002816	0.3097
OJ	0.223042	0.226039	0.22022	5.8189e-06	2.2e-16	0.731334	0.768919	0.696062	0.06958	2.2e-16

## Sheet: Table S4
Table S4 Strains used in selective sweep analysis for each domesticated trait
Trait	Strain	Individual Number	Status	Total Number	Feature
Scale	GM	6	Domesticated	13	Reduced
	SP	4
	SV	3
	DN	3	Wild	15	Full
	AM	3
	HLJ	3
	YRI	6
	yxYR19	6	Domesticated	23	Full
	yxYR14	2
	HB	6
	XG	3
	OJ	3
	KOI	3
Skin Color	HB	6	Domesticated	15	Vibrant
	XG	3
	OJ	3
	KOI	3
	YRI	6	Wild	15	Caesious
	HLJ	3
	DN	3
	AM	3
	yxYR19	6	Domesticated	21	Caesious
	yxYR14	2
	GM	6
	SP	4
	SV	3
Growth Rate (Asia)	yxYR19	6	Domesticated	8	High
	yxYR14	2
	YRI	6	Wild	15	Normal
	HLJ	3
	DN	3
	AM	3
Growth Rate (Europe)	GM	6	Domesticated	10	High
	SP	4
	YRI	6	Wild	15	Normal
	HLJ	3
	DN	3
	AM	3

## Sheet: Table S5
Table S5 Genomic regions with selection signatures related to scale reduction in common carp domestication
Chromosome	Selection Regions (bp)			SNP Number	Gene ID	Gene Name
	The scale-reduced domesticated group vs. the fully scaled wild group	The scale-reduced domesticated group vs. the fully scaled wild and domesticated group	The scale-reduced domesticated group vs. the fully scaled domesticated group
A09	6800001-6900000	6800001-6900000	6800001-6900000	99	gene16074, gene16075, gene16076	lrp1ba, ralba, klhdc4
	7100001-7200000	7100001-7200000	7100001-7200000	190	gene16081, gene16082, gene16083	slc49a4, sema5ba, pdia5
	-	7200001-7300000	7200001-7300000	122	gene16082, gene16083	sema5ba, pdia5
	7700001-7800000	7700001-7800000	7700001-7800000	151	gene16108, gene16109, gene16110	NA, map2, cps1
	-	7900001-8000000	7900001-8000000	122	gene16111, gene16112, gene16113	cps1, erbb4b
	8000001-8100000	8000001-8100000	8000001-8100000	130	gene16113	erbb4b
	-	-	8300001-8400000	76	gene16114, gene16115, gene16116	ikzf2, NA, vwc2l
	-	8400001-8500000	8400001-8500000	82	gene16115, gene16116	vwc2l
	8500001-8600000	8500001-8600000	8500001-8600000	133	gene16116, gene16117, gene16118	vwc2l, bard1, abca12
	8600001-8700000	8600001-8700000	8600001-8700000	137	gene16120	lrp1ba
	8700001-8800000	8700001-8800000	8700001-8800000	71	gene16120, gene16121	lrp1ba, atp1a1b
	11000001-11100000	11000001-11100000	11000001-11100000	96	gene16197, gene16198	itgbl1, nalcn
	11400001-11500000	11400001-11500000	11400001-11500000	95	gene16209, gene16210, gene16211	gpr183a, gpr18, dachd
	11700001-11800000	11700001-11800000	11700001-11800000	111	gene16214, gene16215, gene16216, gene16217, gene16218, gene16220, gene16221	tbc1d4, commd6, morc3a, chaf1b, si:dkey-229b18.3, gja5a, gja8a
	12700001-12800000	12700001-12800000	12700001-12800000	161	gene16263, gene16264, gene16265	NA, NA, klf7b
	-	13200001-13300000	13200001-13300000	103	gene16278, gene16279	NA, stxbp5l
	-	-	14000001-14100000	138	gene16286, gene16287, gene16288	gtdc1, zeb2a, acvr2aa
A10	-	5800001-5900000	5800001-5900000	167	gene18439, gene18440, gene18441, gene18442, gene18443, gene18444	ccl19b, phf24, NA, prkab1a, ppp1r3b, lrrtm4l1
B03	9300001-9400000	9300001-9400000	-	85	gene5395, gene5396	hs3st4, kdm8
B08	3000001-3100000	3000001-3100000	3300001-3400000	86	gene14133, gene14134	si:dkey-104n9.1, fibcd1
	3100001-3200000	3100001-3200000	-	132	gene14134, gene14135, gene14136	fibcd1, traf1, phf19
	3300001-3400000	3300001-3400000	-	153	gene14137, gene14138, gene14139, gene14140	dab2ipa, endog, ntng2a, med27
	3800001-3900000	3800001-3900000	3800001-3900000	177	gene14155, gene14156, gene14157, gene14158, gene14159, gene14160, gene14161, gene14162	ampd1, dennd2c, bcas2, trim33, slc66a1, nr1h5, brpf3b, mapk14a
	-	4400001-4500000	4400001-4500000	146	gene14171, gene14172, gene14173, gene14174	mon1ba, ptpn18, plxna3, plxna3
	-	4700001-4800000	4700001-4800000	117	gene14176, gene14177, gene14178, gene14180, gene14181, gene14182, gene14183	slc6a8, bcap31, slc35a3a, pim1, otud5a, lrrn1, hdhd5
	-	4900001-5000000	4900001-5000000	139	gene14188, gene14189, gene14190, gene14191, gene14192, gene14193, gene14194	grm6a, abt1, comta, cdk16, tsr2, srpk1a, plxnb3
B15	6600001-6700000	6600001-6700000	6600001-6700000	172	gene25335	nbeab
	6700001-6800000	6700001-6800000	6700001-6800000	138	gene25335, gene25336, gene25337, gene25338, gene25339	nbeab, dclk1b, spartb, postnb, trpc4b
B20	-	5300001-5400000	5300001-5400000	83	gene34455, gene34456	c20h12orf57, dlgap2
B22	15500001-15600000	15500001-15600000	15500001-15600000	129	gene37892, gene37893, gene37894	senp7b, impg2b, abi3bpb
	-	15800001-15900000	15800001-15900000	173	gene37901, gene37902, gene37903, gene37904, gene37905, gene37906, gene37907, gene37908	dlgap2b, cbx6a, pla2g6, baiap2l2b, pvalb7, ncf4, csf2rb, pdgfba

## Sheet: Table S6
Table S6 Function annotation of the 56 genes in genomic regions with selection signals associated with scale reduction in common carp domestication
number	Chromosome	GeneID	Start	End	Strand	Zebrafish Protain	Annotation	Symbol	Gene Function (phynotype // disease // GO // pathway)	Function Category
1	A09	gene16074	6802496	6831548	+	ENSDARP00000121953.1	low density lipoprotein receptor-related protein 1Ba	lrp1ba	Meier-Gorlin syndrome 2 (aplasia/hypoplasia of the patella and failure to thrive) // calcium ion binding // low-density lipoprotein particle receptor activity[GeneCards]; endocytosis [GO]	bone development // calcium regulation
2	A09	gene16075	6888850	6890615	-	ENSDARP00000059755.4	v-ral simian leukemia viral oncogene homolog Ba	ralba	intersegmental vessel decreased functionality // blood circulation disrupted // whole organism decreased width // eye decreased size [ZFIN]; Glutathionuria // RET signaling [GeneCards]; Ras protein signal transduction [GO enrichment]	blood system // eye development
3	A09	gene16076	6905574	6908974	+	ENSDARP00000134354.1	kelch domain containing 4	klhdc4	huntington disease-Like 2 (neurodegenerative disorder) // noonan syndrome (short stature, redundancy of skin, multiple skeletal defects) [GeneCards]	bone development // nervous system
4	A09	gene16081	7073041	7104284	+	ENSDARP00000019390.6	solute carrier family 49 member 4	slc49a4	renal cell carcinoma 4 [GeneCards]	renal disease
5	A09	gene16082	7117206	7189786	-	ENSDARP00000156056.1	semaphorin 5Ba	sema5ba	myotome CaP motoneuron hypoplastic [ZFIN]; regulates axon growth during development of the nervous system [GeneCards]	nervous system
6	A09	gene16083	7255348	7302857	+	ENSDARP00000091365.4	protein disulfide isomerase family A, member 5	pdia5	T cell decreased amount // blood island has fewer parts of type hematopoietic stem cell // thrombocyte decreased amount // blood island has fewer parts of type neutrophil [ZFIN]	immune system // blood system
7	A09	gene16108	7685523	7719503	+	NA	NA	NA	NA	unknown
8	A09	gene16109	7740752	7781261	+	ENSDARP00000119478.1	microtubule-associated protein 2	map2	microtubule assembly (an essential step in neurogenesis) // central neurocytoma // olivopontocerebellar atrophy // calmodulin binding [GeneCards]	nervous system // calcium regulation
9	A09	gene16110	7797350	7801645	+	ENSDARP00000146665.1	carbamoyl-phosphate synthase 1	cps1	urea cycle disrupted [ZFIN]; carbamoylphosphate synthetase I deficiency // Hyperammonemia // calcium ion binding // phospholipid binding [GeneCards]	calcium regulation // nitrogen metabolism
10	A09	gene16113	7913248	8185953	-	ENSDARP00000155475.1	erb-b2 receptor tyrosine kinase 4b	erbb4b	paralogue of erbb3b: scale axon decreased amount // scale innervation decreased occurrence // scale myelinating Schwann cell absent [ZFIN]; positive regulation of cytosolic calcium ion concentration [GO]; ErbB signaling pathway // calcium signaling pathway [KEGG enrichment]	nervous system // calcium regulation
11	A09	gene16116	8496313	8518424	+	ENSDARP00000115777.1	von Willebrand factor C domain containing 2 like	vwc2l	brain development disrupted // camera-type eye development disrupted [ZFIN]; ichthyosis // keratoderma // bone differentiation and matrix mineralization // neurogenesis [GeneCards]; BMP signaling pathway // cellular response to growth factor stimulus [GO]; matrix mineralization in osteoblasts [Ohyama et al, 2011]	bone development // skin development // eye development
12	A09	gene16117	8528263	8549346	-	ENSDARP00000146363.1	BRCA1 associated RING domain 1	bard1	breast cancer // cell cycle, mitotic // DNA damage repair, ubiquitination and transcriptional regulation to maintain genomic stability [GeneCards]	cell cycle // transcription regulation
13	A09	gene16118	8554995	8598428	-	ENSDARP00000120698.1	ATP-binding cassette, sub-family A (ABC1), member 12	abca12	epidermis morphology // epidermis morphogenesis disrupted // keratinocyte cell surface disorganized // pigmentation disrupted [ZFIN]; ichthyosis [GeneCards]; epidermis development // morphogenesis of an epithelium [GO]; epidermal morphogenesis [Li et al, 2011]	skin development // pigmentation
14	A09	gene16120	8608242	8753244	-	ENSDARP00000151578.1	low density lipoprotein receptor-related protein 1Ba	lrp1ba	meier-gorlin syndrome 2 (aplasia/hypoplasia of the patella, severe intrauterine and postnatal growth retardation with short stature and poor weight gain) // calcium ion binding // low-density lipoprotein particle receptor activity [GeneCards]; endocytosis [GO enrichment]	bone development // calcium regulation
15	A09	gene16121	8929730	8936552	-	ENSDARP00000135076.2	ATPase Na+/K+ transporting subunit alpha 1b	atp1a1b	epidermal cell aggregated // epidermis morphology // epidermal basal stratum keratinocyte aggregated // nervous system quality abnormal // inner ear lacks all parts of type otolith // pigment cell quality abnormal[ZFIN]; Charcot-Marie-Tooth disease, axonal, type 2Dd (peripheral sensorimotor neuropathy) [GeneCards]	skin development // nervous system // pigmentation
16	A09	gene16197	10972264	11009610	-	ENSDARP00000060053.5	integrin, beta-like 1	itgbl1	skeletal tissue decreased area [ZFIN]; myasthenic syndrome, congenital, 13 (failure of neuromuscular transmission) [GeneCards];cell-substrate adhesion [GO]	bone development // nervous system
17	A09	gene16198	11016495	11110664	+	ENSDARP00000048468.6	sodium leak channel, non-selective	nalcn	congenital contractures of the limbs and face, hypotonia, and developmental delay // regulates the resting membrane potential and controls neuronal excitability [GeneCards]; cation channel activity [GO]	nervous system
18	A09	gene16209	11411584	11412696	+	ENSDARP00000010296.5	G protein-coupled receptor 183a	gpr183a	head kidney decreased sizedefinitive // hemopoiesis decreased occurrence [ZFIN]; osteoclast differentiation // T cell differentiation involved in immune response // alpha-beta T cell activation involved in immune response // T cell migration // negative regulation of response to stimulus // regulation of chemotaxis [GO]	immune system // bone development // blood system // stimulus response
19	A09	gene16210	11423081	11424067	+	ENSDARP00000083569.4	G protein-coupled receptor 18	gpr18	regulation of the immune system [GeneCards]; GPR18 controls reconstitution of mouse small intestine intraepithelial lymphocytes following bone marrow transplantation [Becker et al, 2015]	immune system
20	A09	gene16211	11443164	11546477	-	ENSDARP00000091844.4	dachshund d	dachd	yolk syncytial layer edematous abnormal // glomerular filtration disrupted [ZFIN]; periosteal osteogenic sarcoma [GeneCards]; regulation of rankl gene expression in marrow stromal/preosteoblast cells [Charles et al, 2008]; dach1 is a target gene of FGF signaling during limb skeletal development [Horner, 2002]	bone development
21	A09	gene16214	11673491	11702426	-	ENSDARP00000114595.1	TBC1 domain family, member 4	tbc1d4	type 2 diabetes // insulin signalling in human adipocytes (diabetic condition) // GTPase activator activity [GeneCards]; regulation of GTPase activity [GO]	glycometabolism
22	A09	gene16215	11705244	11706870	-	ENSDARP00000117302.1	COMM domain containing 6	commd6	belongs to a family of NF-kappa-B inhibiting proteins characterized by the presence of a COMM domain // NF-kappaB binding [GeneCards]; NF-κB regulates innate and adaptive immune functions and serves as a pivotal mediator of inflammatory responses [Liu et al, 2017]	immune system
23	A09	gene16216	11707700	11719726	+	ENSDARP00000091859.3	MORC family CW-type zinc finger 3a	morc3a	adult dermatomyositis // childhood type dermatomyositis [GeneCards]; cortical area and thickness // cortical bone homeostasis // haematopoietic stem cells niche // bone cell differentiation [Jadhav et al, 2016]	skin development // bone development
24	A09	gene16217	11724959	11733715	+	ENSDARP00000073678.4	chromatin assembly factor 1, subunit B	chaf1b	mandibular arch skeleton degenerate //pharyngeal system development disrupted // apoptotic process increased occurrence // retina quality abnormal // eye quality abnormal [ZFIN]	bone development // eye development
25	A09	gene16218	11739748	11750335	+	ENSDARP00000023457.6	kelch-like family member 32	klhl32	innate immune system [GeneCards]	immune system
26	A09	gene16220	11763374	11764579	-	ENSDARP00000120719.1	gap junction protein alpha 5a	gja5a	intersegmental vein increased branchines // intersegmental vein cell population proliferation increased occurrence // intersegmental vein endothelial cell proliferation increased occurrence [ZFIN]; atrial fibrillation // atrial standstill [GeneCards]	blood system
27	A09	gene16221	11795599	11797776	+	ENSDARP00000116072.2	gap junction protein alpha 8 paralog a	gja8a	Cataract // Cataract Microcornea Syndrome [GeneCards]	eye development
28	A09	gene16263	12657548	12665940	-	NA	NA	NA	NA	unknown
29	A09	gene16264	12710991	12721500	+	ENSDARP00000120818.1	si:ch73-7i4.3	si:ch73-7i4.3	NA	unknown
30	A09	gene16265	12829984	12870384	+	ENSDARP00000095092.2	Kruppel-like factor 7b	klf7b	neuronopathy, distal hereditary motor, type Iid // neuronal morphogenesis and survival of sensory neurons // adipogenesis // inhibits transcriptional inducers of adipogenesis // metabolic regulator modulating insulin sensitivity in pancreatic beta cells and skeletal muscle cells[GeneCards]; nerve development // cranial nerve morphogenesis [GO]	nervous system // adipogenesis
31	B03	gene5395	9156932	9252240	+	ENSDARP00000069031.2	heparan sulfate (glucosamine) 3-O-sulfotransferase 4	hs3st4	spherocytosis, type 3 // herpes Simplex // glycosaminoglycan metabolism // metapathway biotransformation [GeneCards]	blood system
32	B03	gene5396	9400138	9403293	+	ENSDARP00000134388.1	lysine (K)-specific demethylase 8	kdm8	glycogen storage disease Xv (glycogen depletion in skeletal muscle, accumulation of abnormal storage material in the heart) // familial isolated hypoparathyroidism // histone demethylase activity [GeneCards]	glycometabolism
33	B08	gene14133	2999194	3002663	+	ENSDARP00000121958.1	si:dkey-104n9.1	si:dkey-104n9.1	NA	unknown
34	B08	gene14134	3064861	3162001	+	ENSDARP00000155651.1	fibrinogen C domain containing 1a	fibcd1	chitin binding [GeneCards]	chitin binding
35	B08	gene14135	3169177	3182506	+	ENSDARP00000091948.4	TNF receptor-associated factor 1	traf1	anaplastic large cell lymphoma // lymphoma, hodgkin // regulation of cell survival and apoptosis [GeneCards]; MAPK cascade [GO]	immune system
36	B08	gene14136	3185137	3213294	+	ENSDARP00000118843.1	PHD finger protein 19	phf19	melanoma [GeneCards]	pigmentation
37	B08	gene14137	3246547	3301729	+	ENSDARP00000115386.1	DAB2 interacting protein a	dab2ipa	involved in innate immune response, inflammation and cell growth inhibition, apoptosis, cell survival, angiogenesis, cell migration and maturation // medulloblastoma // arteriosclerosis[GeneCards]; cellular response to growth factor stimulus // regulation of anatomical structure morphogenesis //negative regulation of angiogenesis [GO]	immune system // blood system
38	B08	gene14138	3306709	3308656	-	ENSDARP00000076258.4	endonuclease G	endog	death receptor signaling // apoptosis // autophagy [GeneCards]; DNA catabolic process // execution phase of apoptosis [GO]	apoptosis
39	B08	gene14139	3311584	3375938	-	ENSDARP00000099713.4	netrin g2a	ntng2a	neurodevelopmental disorder // non-specific syndromic intellectual disability [GeneCards]	nervous system
40	B08	gene14140	3381143	3431259	+	ENSDARP00000005238.7	mediator complex subunit 27	med27	neurodevelopmental disorder // regulation of lipid metabolism by peroxisome proliferator-activated receptor alpha [GeneCards]	nervous system // lipid metabolism
41	B08	gene14155	3782829	3796631	+	ENSDARP00000042754.6	adenosine monophosphate deaminase 1	ampd1	myopathy due to myoadenylate deaminase deficiency (limb muscle weakness and muscle spasm) // glycogen storage disease V (inability to break down glycogen in muscle cells) // purine nucleotide cycle in skeletal muscle // ATP/ITP metabolism // immune response Function of MEF2 in T lymphocytes [GeneCards]; AMP metabolic process // purine ribonucleotide metabolic process [GO]	immune system // glycometabolism
42	B08	gene14156	3800893	3815779	+	ENSDARP00000121096.2	DENN/MADD domain containing 2C	dennd2c	neuropathy, hereditary sensory and autonomic, type V // noonan syndrome (short stature, redundancy of skin, multiple skeletal defects) [GeneCards]	bone development // nervous system
43	B08	gene14157	3818278	3821878	+	ENSDARP00000064065.4	BCAS2 pre-mRNA processing factor	bcas2	mRNA splicing [GO] // spliceosome [KEGG]	transcription regulation
44	B08	gene14158	3829683	3852731	+	ENSDARP00000025140.8	tripartite motif containing 33	trim33	whole organism lethal // neutrophil decreased amount abnormal // inflammatory response to wounding decreased process quality abnormal // leukocyte migration involved in immune response decreased process quality abnormal // defense response to Gram-positive bacterium decreased process quality abnormal // macrophage decreased amount // blood decreased amount // erythrocyte differentiation arrested …	immune system // skin development // bone development // blood system
45	B08	gene14159	3855378	3859703	+	ENSDARP00000107580.2	solute carrier family 66 member 1	slc66a1	cystinosis // gallbladder papillomatosis // amino acid transporter // miscellaneous transport and binding events [GeneCards]; basic amino acid transmembrane transporter activity // lysosome [GO]	matter transportation
46	B08	gene14160	3867381	3873724	+	ENSDARP00000105819.2	nuclear receptor subfamily 1, group H, member 5	nr1h5	positive regulation of transcription, DNA-templated // positive regulation of RNA biosynthetic process // positive regulation of nucleic acid-templated transcription [GO]	transcription regulation
47	B08	gene14161	3877334	3888324	-	ENSDARP00000116871.2	bromodomain and PHD finger containing, 3b	brpf3b	lethal congenital contracture syndrome (degeneration of anterior horn neurons, extreme skeletal muscle atrophy, arthrogryposis, bone fractures) [GeneCards]	bone development // nervous system
48	B08	gene14162	3892429	3916082	-	ENSDARP00000075784.5	mitogen-activated protein kinase 13	mapk13	regulation of epidermal keratinocyte differentiation, apoptosis and skin tumor development [GeneCards]	skin development
49	B15	gene25335	6557178	6711670	+	ENSDARP00000141991.1	neurobeachin b	nbeab	hindbrain interneuron synapse decreased amount // mauthner neuron synapse decreased amount // synapse assembly process quality abnormal // mauthner neuron synapse assembly process quality abnormal // startle response decreased occurrence [ZFIN]; neurodevelopmental disorder [GeneCards]; enzyme binding [GO]	nervous system
50	B15	gene25336	6717486	6748635	-	ENSDARP00000131881.1	doublecortin-like kinase 1b	dclk1b	band heterotopia // chemical colitis // B cell receptor signaling pathway // mature nervous system [GeneCards]	immune system // nervous system
51	B15	gene25337	6752008	6762418	-	ENSDARP00000140231.1	spartin b	spartb	regulation of BMP signaling pathway// negative regulation of response to stimulus [GO]	bone development // stimulus response
52	B15	gene25338	6782271	6793619	-	ENSDARP00000139439.1	periostin, osteoblast specific factor b	postnb	mice lacking this gene exhibit cardiac valve disease, and skeletal and dental defects // tissue development and regeneration // adhesion and migration of epithelial cells [GeneCards]; muscle attachment // skeletal muscle organ development [GO]	bone development
53	B15	gene25339	6796861	6812149	-	ENSDARP00000155234.1	transient receptor potential cation channel, subfamily C, member 4b	trpc4b	mutilating palmoplantar keratoderma with periorificial keratotic plaques (abnormal growth and thickening of skin) // calcium channel activity[ZFIN]	skin development // calcium regulation
54	B22	gene37892	15481579	15518376	+	ENSDARP00000081302.6	SUMO specific peptidase 7b	senp7b	Schopf-Schulz-Passarge syndrome (keratoderma, skin appendage neoplasms) [GeneCards]; protein desumoylation [GO]	skin development
55	B22	gene37893	15524552	15561064	+	ENSDARP00000133706.1	interphotoreceptor matrix proteoglycan 2b	impg2b	macular dystrophy, vitelliform, 5 // retinitis pigmentosa 56 [GeneCards]	eye development
56	B22	gene37894	15582701	15616143	+	ENSDARP00000156206.1	ABI family, member 3 (NESH) binding protein b	abi3bpb	whole organism quality normal [ZFIN]; agnathia-otocephaly complex (mandibular hypoplasia or agnathia) // mood disorder // heparin binding // glycosaminoglycan binding [GeneCards]	bone development

## Sheet: Table S7
Table S7 Genomic regions with selection signatures related to skin color variation in common carp domestication
Chromosome	Selection Regions (bp)			SNP Number	Gene ID	Gene Name
	The vibrant skin domesticated group vs. the caesious skin wild group	The vibrant skin domesticated group vs. the caesious skin wild and domesticated group	The vibrant skin domesticated group vs. the Asian caesious skin wild group
A06	6900001-7000000	6900001-7000000	6900001-7000000	160	gene10154, gene10155, gene10156, gene10157, gene10158, gene10159	frmd4ba, arl6ip5a, trnt1, oxtrl, lrrn1, glyctk
	7000001-7100000	7000001-7100000	7000001-7100000	80	gene10158, gene10159, gene10161, gene10162, gene10163, gene10164, gene10165	lrrn1, glyctk, tnfrsf11b, arl8ba, edem1, gnat1, sema3fa
	7100001-7200000	7100001-7200000	7100001-7200000	108	gene10165, gene10166, gene10167	sema3fa, rbm6, mst1ra
	7200001-7300000	7200001-7300000	7200001-7300000	120	gene10166, gene10167, gene10168, gene10169, gene10170, gene10171	rbm6, mst1ra, ip6k2a, sec61a1l, emc3, usp4
	7500001-7600000	-	7500001-7600000	104	gene10178, gene10179, gene10180, gene10181, gene10182	rad18, srgap3, hemk1, cish, wdr82
A21	17011809-17100000	17011809-17100000	17011809-17100000	215	gene36679, gene36680, gene36681, gene36682, gene36683, gene36684, gene36685	ppp2r2bb, pcyox1l, crebrf, bnip1b, stc2b, bod1, cpeb4b
B06	10128349-10200000	10128349-10200000	10128349-10200000	85	gene11240, gene11241, gene11242, gene11243, gene11244	arl6ip5a, trnt1, oxtrl, lrrn1, glyctk
	10200001-10300000	10200001-10300000	10200001-10300000	87	gene11243, gene11244, gene11245, gene11246, gene11247, gene11248, gene11249, gene11250, gene11251	lrrn1, glyctk, tcta, tnfrsf4, tnfrsf18, arl8ba, edem1, gnat1, sema3fa
	10300001-10400000	10300001-10400000	10300001-10400000	103	gene11251, gene11252, gene11253, gene11254	sema3fa, rbm6, camkva, mst1ra
	10400001-10500000	10400001-10500000	10400001-10500000	99	gene11253, gene11254, gene11255, gene11256, gene11257, gene11258	camkva, mst1ra, ip6k2a, sec61a1l, emc3, usp4
	10700001-10800000	10700001-10800000	10700001-10800000	81	gene11267, gene11268	rad18, srgap3
	20100001-20200000	20100001-20200000	20100001-20200000	123	gene11593, gene11594, gene11595, gene11596	pdzrn3b, ppp4r2b, gxylt2, shq1
	20200001-20300000	20200001-20300000	20200001-20300000	86	gene11596, gene11597, gene11598	shq1, rybpb, prok2
	20300001-20400000	20300001-20400000	20300001-20400000	102	gene11599, gene11600, gene11601	gpr27, NA, foxp1b
	20400001-20500000	20400001-20500000	20400001-20500000	158	gene11601, gene11602	foxp1b, cntn3b
	20500001-20600000	20500001-20600000	20500001-20600000	96	gene11601, gene11602	foxp1b, cntn3b
	21700001-21800000	21700001-21800000	21700001-21800000	68	gene11632, gene11633	cd46, magi3b
	21800001-21900000	21800001-21900000	21800001-21900000	136	gene11633, gene11634, gene11635, gene11636, gene11637, gene11638	magi3b, NA, lrig2, padi2, rap1gap, sun1
	21900001-22000000	21900001-22000000	21900001-22000000	117	gene11637, gene11638, gene11639, gene11640, gene11641	rap1gap, sun1, slc2a1b, phc2b, cttnbp2nla
B07	32800001-32900000	32800001-32900000	32800001-32900000	217	gene12803, gene12804, gene12805, gene12806, gene12807	strc, furina, fes, rhcga, kif7
	32900001-32981586	32900001-32981586	32900001-32981586	158	gene12806, gene12807, gene12808, gene12809	rhcga, kif7, kif7, mrps11
B24	-	-	14300001-14400000	87	gene40832, gene40833, gene40834	myrip, gcm2, tmem14ca

## Sheet: Table S8
Table S8 Function annotation of the 77 genes in genomic regions with selection signals associated with skin color variation in common carp domestication
Number	Chromosome	GeneID	Start	End	Strand	Zebrafish Protain	Annotation	Symbol	Gene Function (phynotype // disease // GO // pathway)	Function Category
1	A06	gene10154	6881104	6909320	+	ENSDARP00000127557.1	FERM domain containing 4Ba	frmd4ba	regulates epithelial cell polarity [GeneCardds]; adherens junction // tight junction [GO]; frmd4b suppresses retinal dysplasia in nr2e3rd7 mice by restoring the integrity of external limiting membrane [Kong et al, 2016]	eye development
2	A06	gene10155	6914651	6916371	-	ENSDARP00000098330.1	ADP-ribosylation factor-like 6 interacting protein 5a	arl6ip5a	neuronal ceroid lipofuscinosis (dementia, vision loss, and epilepsy; lipofuscin) [GeneCards]; conditional knockout arl6ip5 enhances dimethylbenz anthracene induced DNA damage but suppresses phorbol ester triggered skin papillomas in mice [Gong et al; 2012]	skin system // pigmentation // nervous system
3	A06	gene10156	6917360	6921423	+	ENSDARP00000156290.1	tRNA nucleotidyl transferase, CCA-adding, 1	trnt1	visual behavior disrupted // eye decreased size // thigmotaxis disrupted // gut quality // digestive tract development disrupted // pharyngeal arch morphology abnormal // swim bladder uninflated // neuromast hair cell decreased amount // neuromast decreased amount // heart morphology abnormal // blood circulation disrupted [ZFIN]; sideroblastic anemia With B-Cell Immunodeficiency, periodic fevers…	immune system // eye development // stimulus response
4	A06	gene10157	6923047	6924856	+	ENSDARP00000104279.2	si:dkey-178o16.4	si:dkey-178o16.4	NA	unknown
5	A06	gene10158	6982818	6984971	+	ENSDARP00000078824.3	leucine rich repeat neuronal 1	lrrn1	olfactory epithelium morphology abnormal // cranial nerve I axon mislocalised abnormal // cranial nerve I morphology abnormal // olfactory epithelium decreased size abnormal // olfactory nerve formation process quality abnormal // olfactory bulb glomerulus aplastic/hypoplastic abnormal [ZFIN]; autism spectrum disorder [GeneCards]; cranial nerve formation [GO]	nervous system // autism
6	A06	gene10159	7003763	7006561	+	ENSDARP00000134677.1	glycerate kinase	glyctk	D-glyceric aciduria // hyperoxaluria, primary, type Ii (nephrocalcinosis and nephrolithiasis) // serine degradation and fructose metabolism // glycerate kinase activity [GeneCards]; glycerolipid metabolism // carbon metabolism // glyoxylate and dicarboxylate metabolism // glycine, serine and threonine metabolism [KEGG]	renal disease
7	A06	gene10161	7012835	7014766	+	ENSDARP00000107215.1	si:ch73-361p23.3	si:ch73-361p23.3	NA	unknown
8	A06	gene10162	7034887	7042704	+	ENSDARP00000019311.7	ADP-ribosylation factor-like 8Ba	arl8ba	the regulation of lysosomal positioning which is important for nutrient sensing, natural killer cell-mediated cytotoxicity and antigen presentation // MHC II presentation [GeneCards]; salmonella infection [KEGG]; lysosomal trafficking, antigen presentation, and microbial killing are controlled by the Arf-like GTPase Arl8b [Garg et al, 2011]	immune system
9	A06	gene10163	7045373	7050995	+	ENSDARP00000120614.1	ER degradation enhancer, mannosidase alpha-like 1	edem1	achromatopsia 4 // retinitis pigmentosa [GeneCards]	eye development
10	A06	gene10164	7053784	7057577	-	ENSDARP00000064895.5	guanine nucleotide binding protein (G protein), alpha transducing activity polypeptide 1	gnat1	night blindness, congenital stationary, autosomal dominant 3 // night blindness, congenital stationary, type 1G // signal transducer for the rod photoreceptor RHO [GeneCards]; response to light stimulus // response to abiotic stimulus [GO]	eye development // stimulus response
11	A06	gene10165	7060359	7100465	-	ENSDARP00000046497.6	sema domain, immunoglobulin domain (Ig), short basic domain, secreted, (semaphorin) 3Fa	sema3fa	cranial neural crest cell mislocalised // neural crest cell migration disrupted // whole organism increased weight/length // retinal neural layer deformed // optic choroid vascular plexus capillary increased permeability // optic choroid vascular plexus capillary displaced to retinal outer nuclear layer // hyaloid vessel increased branchiness // hyaloid vessel blood vessel remodeling decreased oc…	neural crest cell // eye development // stimulus response
12	A06	gene10166	7155368	7182725	-	ENSDARP00000088044.4	RNA binding motif protein 6	rbm6	testis seminoma // tarp syndrome [GeneCards]; alternative splicing regulation // putative tumor suppressor gene // homologous recombination repair of double-strand breaks [Machour et al, 2021]	transcription regulation
13	A06	gene10167	7221467	7233480	-	ENSDARP00000123874.1	macrophage stimulating 1 receptor a	mst1ra	bone mineralization delayed [GeneCards]; calcium signaling pathway [KEGG]; foxc1 promotes melanoma by activating mst1r/pi3k/akt pathway and is associated with poor prognosis in melanoma [Wang et al; 2016]	skin system // pigmentation (melanoma) // bone development
14	A06	gene10168	7263542	7269756	+	ENSDARP00000011601.6	inositol hexakisphosphate kinase 2a	ip6k2a	neural crest cell migration disrupted // neural crest cell position abnormal // neural crest cell decreased amount // neural crest cell development disrupted // head decreased size // somite development disrupted // somite U-shaped // trunk decreased size // embryonic viscerocranium morphogenesis disrupted // neurocranium anterior region deformed abnormal // Meckel's cartilage decreased length //…	neural crest cell // immune system // bone development
15	A06	gene10169	7278933	7283877	+	ENSDARP00000033318.6	SEC61 translocon subunit alpha 1	sec61a1	whole organism anterior-posterior axis decreased length // whole organism anterior-posterior axis curved dorsal // mandibular arch skeleton decreased size // head decreased volume // otolith quality abnormal // sensory system quality abnormal // pharyngeal arch 3-7 skeleton quality abnormal // otolith decreased size // cartilage element morphology abnormal // trunk curved dorsal // eye decreased …	immune system // body morphology
16	A06	gene10170	7286944	7288800	+	ENSDARP00000106382.2	ER membrane protein complex subunit 3	emc3	sensory system quality abnormal // eye quality abnormal // retinal photoreceptor layer decreased thickness // retinal cone cell decreased amount // retinal cone cell degenerate [ZFIN]; adrenal neuroblastoma // myositis ossificans [GeneCards]	eye development // muscle system
17	A06	gene10171	7290288	7299984	+	ENSDARP00000039867.6	ubiquitin specific peptidase 4 (proto-oncogene)	usp4	central nervous system necrotic // whole organism decreased life span // epiboly increased duration // hindbrain increased width // convergent extension decreased process quality // somite morphology abnormal // head decreased size // notochord development disrupted // extension decreased thickness // whole organism decreased size // post-vent region curled // eye decreased size [ZFIN]; oculophar…	nervous system // stimulus response
18	A06	gene10178	7473043	7504338	-	ENSDARP00000035402.5	RAD18 E3 ubiquitin protein ligase	rad18	xeroderma pigmentosum, variant type (photo-induced deterioration of the skin and eyes) // fanconi anemia, complementation group A // homology directed repair // DNA damage[GeneCards]; response to light stimulus // response to abiotic stimulus [GO]	skin system // pigmentation // eye development // stimulus response
19	A06	gene10179	7512959	7564274	-	ENSDARP00000131286.1	SLIT-ROBO Rho GTPase activating protein 3	srgap3	pronephric duct increased area // whole organism anterior-posterior axis increased curvature // Kupffer's vesicle cilium increased length // Kupffer's vesicle cilium amount [ZFIN]; pilomyxoid astrocytoma (decreased viability) // chromosome 3Pter-P25 deletion syndrome (intellectual disability, developmental delay, and abnormal physical features) [GeneCards]; negative regulation of cell migration […	nervous system
20	A06	gene10180	7587523	7595877	+	ENSDARP00000102499.2	HemK methyltransferase family member 1	hemk1	methyltransferase activity [GeneCards]; protein methylation [GO]	epigenetic modification
21	A06	gene10181	7597563	7599872	-	ENSDARP00000079296.4	cytokine inducible SH2-containing protein	cish	T cell increased amount // blood island distended // nucleate erythrocyte increased amount [ZFIN]; bacteremia 2 // malaria // cytokine signaling in immune system // immune response IL-2 activation and signaling pathway [GeneCards]; negative regulation of leukocyte differentiation // negative regulation of hemopoiesis // regulation of lymphocyte differentiation [GO]	immune system
22	A06	gene10182	7614086	7618152	-	ENSDARP00000019685.7	WD repeat domain 82	wdr82	anatomical system quality abnormal // eye decreased size // gut hypoplastic // pharyngeal arch 3-7 skeleton quality abnormal // head decreased size // hyomandibula decreased size [ZFIN]; kleefstra syndrome 2 (neurodevelopmental disorder) // chromatin structure and cell cycle progression [GeneCards]; wdr82 negatively regulates cellular antiviral response by mediating traf3 polyubiquitination in mu…	immune system // cell cycle
23	A21	gene36679	16917939	17000512	-	ENSDARP00000149529.1	protein phosphatase 2, regulatory subunit B, beta b	ppp2r2bb	spinocerebellar ataxia 12 (hyperreflexia and cerebellar atrophy) // autosomal dominant cerebellar ataxia (progressive cerebellar ataxia and abnormal pyramidal sign) // ERK signaling // cyclins and cell cycle regulation [GeneCards]	nervous system // cell cycle
24	A21	gene36680	17016620	17021285	+	ENSDARP00000157053.1	prenylcysteine oxidase 1 like	pcyox1l	freemartinism (sexual development disorder and steroid inherited metabolic disorder) // response to elevated platelet cytosolic Ca2+ // oxidoreductase activity [GeneCards]	lipid metabolism
25	A21	gene36681	17048134	17053800	+	ENSDARP00000133956.1	creb3 regulatory factor	crebrf	DNA-binding transcription factor activity // sequence-specific DNA binding [GeneCards]; widespread prevalence of a crebrf variant amongst Māori and Pacific children is associated with weight and height in early childhood [Bery et al, 2018]; the Pacific-specific crebrf rs373863828 allele protects against gestational diabetes mellitus in Māori and Pacific women with obesity [Krishnan et al, 2020]; …	glycometabolism // transcription regulation
26	A21	gene36682	17063641	17067027	+	ENSDARP00000132436.1	BCL2 interacting protein 1b	bnip1b	retinal cone cell decreased amount // photoreceptor cell apoptotic // retina apoptotic process increased occurrence [ZFIN]; hypertrophic pyloric stenosis // frontotemporal dementia and/or amyotrophic lateral sclerosis 2 // apoptosis // interacts with the E1B 19 kDa protein to protect cells from virally-induced cell death [GeneCards]; retrograde vesicle-mediated transport, Golgi to endoplasmic ret…	eye development
27	A21	gene36683	17071308	17078120	-	ENSDARP00000138230.1	stanniocalcin 2b	stc2b	renal cell carcinoma, nonpapillary // heme binding // has an anti-hypocalcemic action on calcium and phosphate homeostasis [GeneCards]; calcium ion homeostasis // divalent inorganic cation homeostasis [GO]	renal disease
28	A21	gene36684	17090410	17091323	-	ENSDARP00000149005.1	biorientation of chromosomes in cell division 1	bod1	miliaria // required for proper chromosome biorientation through the detection or correction of syntelic attachments in mitotic spindles [GeneCards]; regulation of dephosphorylation [GO]	skin system // cell cycle
29	A21	gene36685	17135213	17155546	+	ENSDARP00000137460.1	cytoplasmic polyadenylation element binding protein 4b	cpeb4b	stimulates proliferation of melanocytes // nucleic acid binding // RNA binding // required for cell cycle progression [GeneCards]	pigmentation (melanocyte) // cell cycle
30	B06	gene11240	10126836	10128613	-	ENSDARP00000098330.1	ADP-ribosylation factor-like 6 interacting protein 5a	arl6ip5a	neuronal ceroid lipofuscinosis (dementia, vision loss, and epilepsy; lipofuscin) [GeneCards]; conditional knockout arl6ip5 enhances dimethylbenz anthracene induced DNA damage but suppresses phorbol ester triggered skin papillomas in mice [Gong et al; 2012]	skin system // pigmentation // nervous system
31	B06	gene11241	10129565	10133005	+	ENSDARP00000156290.1	tRNA nucleotidyl transferase, CCA-adding, 1	trnt1	visual behavior disrupted // eye decreased size // thigmotaxis disrupted // gut quality // digestive tract development disrupted // pharyngeal arch morphology abnormal // swim bladder uninflated // neuromast hair cell decreased amount // neuromast decreased amount // heart morphology abnormal // blood circulation disrupted [ZFIN]; sideroblastic anemia With B-Cell Immunodeficiency, periodic fevers…	immune system // eye development // stimulus response
32	B06	gene11242	10134685	10136368	+	ENSDARP00000104279.2	si:dkey-178o16.4	si:dkey-178o16.4	NA	unknown
33	B06	gene11243	10197321	10199474	+	ENSDARP00000078824.3	leucine rich repeat neuronal 1	lrrn1	olfactory epithelium morphology abnormal // cranial nerve I axon mislocalised abnormal // cranial nerve I morphology abnormal // olfactory epithelium decreased size abnormal // olfactory nerve formation process quality abnormal // olfactory bulb glomerulus aplastic/hypoplastic abnormal [ZFIN]; autism spectrum disorder [GeneCards]; cranial nerve formation [GO]	nervous system // autism
34	B06	gene11244	10219069	10221626	+	ENSDARP00000134677.1	glycerate kinase	glyctk	D-glyceric aciduria // hyperoxaluria, primary, type Ii (nephrocalcinosis and nephrolithiasis) // serine degradation and fructose metabolism // glycerate kinase activity [GeneCards]; glycerolipid metabolism // carbon metabolism // glyoxylate and dicarboxylate metabolism // glycine, serine and threonine metabolism [KEGG]	renal disease
35	B06	gene11245	10222427	10223326	-	ENSDARP00000064887.4	T cell leukemia translocation altered	tcta	leukemia // cataract 34, multiple types // may be required for cellular fusion during osteoclastogenesis [GeneCards]; osteoclast differentiation // myeloid cell differentiation [GO]	eye development // bone development
36	B06	gene11246	10229823	10231743	+	ENSDARP00000107215.1	si:ch73-361p23.3	si:ch73-361p23.3	NA	unknown
37	B06	gene11247	10239718	10241744	+	ENSDARP00000108376.1	tumor necrosis factor receptor superfamily, member 18	tnfrsf18	graft-versus-host disease // diverticulitis // cytokine Signaling in Immune system // NF-kappaB signaling // regulation of CD3-driven T-cell activation and programmed cell death [GeneCards]	immune system
38	B06	gene11248	10243963	10253662	+	ENSDARP00000019311.7	ADP-ribosylation factor-like 8Ba	arl8ba	the regulation of lysosomal positioning which is important for nutrient sensing, natural killer cell-mediated cytotoxicity and antigen presentation // MHC II presentation [GeneCards]; salmonella infection [KEGG]; lysosomal trafficking, antigen presentation, and microbial killing are controlled by the Arf-like GTPase Arl8b [Garg et al, 2011]	immune system
39	B06	gene11249	10255477	10261877	+	ENSDARP00000120614.1	ER degradation enhancer, mannosidase alpha-like 1	edem1	achromatopsia 4 // retinitis pigmentosa [GeneCards]	eye development
40	B06	gene11250	10264531	10268308	-	ENSDARP00000064895.5	guanine nucleotide binding protein (G protein), alpha transducing activity polypeptide 1	gnat1	night blindness, congenital stationary, autosomal dominant 3 // night blindness, congenital stationary, type 1G // signal transducer for the rod photoreceptor RHO [GeneCards]; response to light stimulus // response to abiotic stimulus [GO]	eye development // stimulus response
41	B06	gene11251	10270863	10311915	-	ENSDARP00000046497.6	sema domain, immunoglobulin domain (Ig), short basic domain, secreted, (semaphorin) 3Fa	sema3fa	cranial neural crest cell mislocalised // neural crest cell migration disrupted // whole organism increased weight/length // retinal neural layer deformed // optic choroid vascular plexus capillary increased permeability // optic choroid vascular plexus capillary displaced to retinal outer nuclear layer // hyaloid vessel increased branchiness // hyaloid vessel blood vessel remodeling decreased oc…	neural crest cell // eye development // stimulus response
42	B06	gene11252	10369465	10385910	-	ENSDARP00000088044.4	RNA binding motif protein 6	rbm6	testis seminoma // tarp syndrome [GeneCards]; alternative splicing regulation // putative tumor suppressor gene // homologous recombination repair of double-strand breaks [Machour et al, 2021]	transcription regulation
43	B06	gene11253	10387950	10391786	-	ENSDARP00000153285.1	CaM kinase-like vesicle-associated a	camkva	renal glucosuria // B cell receptor signaling pathway [GeneCards]; calmodulin-dependent protein kinase activity [GO]	immune system // renal disease
44	B06	gene11254	10426483	10441541	-	ENSDARP00000123874.1	macrophage stimulating 1 receptor a	mst1ra	bone mineralization delayed [GeneCards]; calcium signaling pathway [KEGG]; foxc1 promotes melanoma by activating mst1r/pi3k/akt pathway and is associated with poor prognosis in melanoma [Wang et al; 2016]	skin system // pigmentation (melanoma) // bone development
45	B06	gene11255	10469533	10475776	+	ENSDARP00000011601.6	inositol hexakisphosphate kinase 2a	ip6k2a	neural crest cell migration disrupted // neural crest cell position abnormal // neural crest cell decreased amount // neural crest cell development disrupted // head decreased size // somite development disrupted // somite U-shaped // trunk decreased size // embryonic viscerocranium morphogenesis disrupted // neurocranium anterior region deformed abnormal // Meckel's cartilage decreased length //…	neural crest cell // immune system // bone development
46	B06	gene11256	10485800	10489976	+	ENSDARP00000049424.6	SEC61 translocon subunit alpha 1	sec61a1	whole organism anterior-posterior axis decreased length // whole organism anterior-posterior axis curved dorsal // mandibular arch skeleton decreased size // head decreased volume // otolith quality abnormal // sensory system quality abnormal // pharyngeal arch 3-7 skeleton quality abnormal // otolith decreased size // cartilage element morphology abnormal // trunk curved dorsal // eye decreased …	immune system // body morphology
47	B06	gene11257	10492286	10494202	+	ENSDARP00000106382.2	ER membrane protein complex subunit 3	emc3	sensory system quality abnormal // eye quality abnormal // retinal photoreceptor layer decreased thickness // retinal cone cell decreased amount // retinal cone cell degenerate [ZFIN]; adrenal neuroblastoma // myositis ossificans	eye development // muscle system
48	B06	gene11258	10495842	10507550	+	ENSDARP00000039867.6	ubiquitin specific peptidase 4 (proto-oncogene)	usp4	central nervous system necrotic // whole organism decreased life span // epiboly increased duration // hindbrain increased width // convergent extension decreased process quality // somite morphology abnormal // head decreased size // notochord development disrupted // extension decreased thickness // whole organism decreased size // post-vent region curled // eye decreased size [ZFIN]; oculophar…	nervous system // stimulus response // body morphology
49	B06	gene11267	10702888	10743650	-	ENSDARP00000035402.5	RAD18 E3 ubiquitin protein ligase	rad18	xeroderma pigmentosum, variant type (photo-induced deterioration of the skin and eyes) // fanconi anemia, complementation group A // homology directed repair // DNA damage[GeneCards]; response to light stimulus // response to abiotic stimulus [GO]	skin system // pigmentation // eye development // stimulus response
50	B06	gene11268	10756018	10810027	-	ENSDARP00000131286.1	SLIT-ROBO Rho GTPase activating protein 3	srgap3	pronephric duct increased area // whole organism anterior-posterior axis increased curvature // Kupffer's vesicle cilium increased length // Kupffer's vesicle cilium amount [ZFIN]; pilomyxoid astrocytoma (decreased viability) // chromosome 3Pter-P25 deletion syndrome (intellectual disability, developmental delay, and abnormal physical features) [GeneCards]; negative regulation of cell migration […	nervous system
51	B06	gene11593	20055808	20138583	+	ENSDARP00000101938.2	PDZ domain containing RING finger 3b	pdzrn3b	vascular morphogenesis and the differentiation of adipocytes, osteoblasts and myoblasts [GeneCards]; neuromuscular junction development // protein ubiquitination // synapse organization [GO]	bone development // adipocyte // muscle system // nervous system
52	B06	gene11594	20153858	20158040	-	ENSDARP00000109562.1	protein phosphatase 4, regulatory subunit 2b	ppp4r2b	ulceroglandular tularemia (painful regional lymphadenopathy and ulcerated skin lesion) // homology directed repair [GeneCards]; protein phosphatase regulator activity [GO]	skin system
53	B06	gene11595	20160828	20174943	-	ENSDARP00000064877.4	glucoside xylosyltransferase 2	gxylt2	autosomal recessive limb-girdle muscular dystrophy type 2Z and polyposis, skin pigmentation, alopecia, and fingernail changes // a xylosyltransferase that elongates O-linked glucose bound to epidermal growth factor (EGF) repeats [GeneCards]; protein glycosylation [GO];	skin system // pigmentation // bone development
54	B06	gene11596	20176985	20208378	+	ENSDARP00000036580.5	SHQ1, H/ACA ribonucleoprotein assembly factor	shq1	dyskeratosis congenita (skin pigmentation, nail dystrophy, oral leukoplakia) [GeneCards]	skin system // pigmentation
55	B06	gene11597	20231318	20251627	+	ENSDARP00000069979.4	RING1 and YY1 binding protein b	rybpb	lymphoma, hodgkin, classic (immunodeficiency) // kidney leiomyosarcoma // maintain the transcriptionally repressive state of many genes [GeneCards]; positive regulation of transcription, DNA-templated [GO]	immune system // renal disease // transcription regulation
56	B06	gene11598	20292500	20298488	+	ENSDARP00000108683.1	prokineticin 2	prok2	subintestinal vein decreased length // subintestinal vein decreased amount // sprouting angiogenesis decreased occurrence // subintestinal vein morphology // sleep occurrence // locomotory behavior occurrence [ZFIN]; hypogonadotropic hypogonadism 4 (absent or incomplete sexual maturation) // Kallmann Syndrome 4 // may function as an output molecule from the suprachiasmatic nucleus (SCN) that tran…	circadian rhythm
57	B06	gene11599	20302814	20303929	-	ENSDARP00000019274.5	G protein-coupled receptor 27	gpr27	protein kinase B signaling process quality abnormal // whole organism glucose increased amount [ZFIN]; eyelid disease // G protein-coupled receptor activity [GeneCards]; carbohydrate homeostasis // glucose homeostasis [GO]; genetic deletion of gpr27 alters acylcarnitine metabolism, insulin sensitivity, and glucose homeostasis in zebrafish [Nath et al, 2020]	glycometabolism
58	B06	gene11600	20333384	20391221	+	NA	NA	NA	NA	unknown
59	B06	gene11601	20392227	20482849	+	ENSDARP00000156823.1	forkhead box P1b	foxp1b	mental retardation with language impairment and with or without autistic features // atrial septal defect 1 // transcriptional repressor // essential transcriptional regulator of B-cell development // binds to csf1r promoter elements and is involved in regulation of monocyte differentiation and macrophage functions [GeneCards]	immune system // transcription regulation
60	B06	gene11602	20559291	20603966	-	ENSDARP00000055034.7	contactin 3b	cntn3b	plasmacytoma // inhalation anthrax // contactins mediate cell surface interactions during nervous system development // has some neurite outgrowth-promoting activity [GeneCards]	nervous system
61	B06	gene11632	21685120	21691063	-	ENSDARP00000109827.1	im:7151449	im:7151449	NA	unknown
62	B06	gene11633	21700227	21812254	-	ENSDARP00000117089.2	membrane associated guanylate kinase, WW and PDZ domain containing 3b	magi3b	otolith morphology abnormal // determination of left/right symmetry disrupted // whole organism anterior-posterior axis curved // ventricular system hydrocephalic // pronephric duct cilium decreased length [ZFIN]	renal disease // body morphology
63	B06	gene11634	21812473	21813052	+	NA	NA	NA	NA	unknown
64	B06	gene11635	21818447	21830771	-	ENSDARP00000120738.1	leucine-rich repeats and immunoglobulin-like domains 2	lrig2	urofacial syndrome [GeneCards]; negative regulation of miR-149-5p in melanoma cell survival and apoptosis by targeting lrig2 [Chen et al, 2017]	skin system // pigmentation (melanoma)
65	B06	gene11636	21833534	21842914	+	ENSDARP00000064841.5	peptidyl arginine deiminase, type II	padi2	intersegmental vessel decreased amount // intersegmental vessel morphology // cranial vasculature decreased amount // intersegmental vessel spatial pattern // vasculature development disrupted // ocular blood vessel morphology abnormal // fin regeneration process quality abnormal // regenerating fin decreased length // caudal fin increased length // myotome neuromuscular junction increased amount…	immune system // fin development
66	B06	gene11637	21845377	21882197	-	ENSDARP00000129011.1	RAP1 GTPase activating protein 2a	rap1gap	bleeding disorder, platelet-type, 18 // thyroid gland follicular carcinoma [GeneCards]; down-regulation of rap1gap via promoter hypermethylation promotes melanoma cell proliferation, survival, and migration [Zheng et al, 2009]	skin system // pigmentation (melanoma)
67	B06	gene11638	21928451	21933339	+	ENSDARP00000116173.1	si:dkey-92f12.2	si:dkey-92f12.2	NA	unknown
68	B06	gene11639	21937096	21949316	-	ENSDARP00000116768.2	solute carrier family 2 member 1b	slc2a1b	whole organism decreased pigmentation // calcium ion import disrupted // chloride transport disrupted // head decreased size // trunk bent // intersegmental vessel disorganized // yolk edematous // eye decreased size // dorsal longitudinal anastomotic vessel malformed // segmental vessel malformed // whole organism degree of pigmentation // whole organism anterior-posterior axis curved ventral //…	pigmentation // muscle system
69	B06	gene11640	21976705	21993046	+	ENSDARP00000018055.9	polyhomeotic homolog 2b (Drosophila)	phc2b	conventional angiosarcoma (skin epithelioid hemangioma) // form agnosia [GeneCards]; negative regulation of transcription, DNA-templated [GO]	skin system
70	B06	gene11641	21994771	22007433	+	ENSDARP00000069657.2	CTTNBP2 N-terminal like a	cttnbp2nla	regulates lamellipodial actin dynamics in a CTTN-dependent manne // protein phosphatase 2A binding [GeneCards]	muscle system
71	B07	gene12803	32747260	32759598	+	ENSDARP00000142292.2	stereocilin	strc	deafness, autosomal recessive 16 // deafness-infertility syndrome [GeneCards]	deafness
72	B07	gene12804	32806957	32853739	+	ENSDARP00000152673.1	furin (paired basic amino acid cleaving enzyme) a	furina	whole organism lethal // response to bacterium process quality abnormal // granulocyte decreased amount // heart jogging process quality // embryonic heart tube left/right pattern formation disrupted // mandibular arch skeleton joint absent // interhyal-epihyal joint absent // head decreased size // brain cell population proliferation decreased occurrence // brain apoptotic process increased occu…	immune system // fin development // bone development
73	B07	gene12805	32859207	32877661	+	ENSDARP00000147268.1	FES proto-oncogene, tyrosine kinase	fes	swimming decreased frequency // startle response increased magnitude // prepulse inhibition increased magnitude [GeneCards]; sarcoma // myeloid leukemia // regulation of mast cell degranulation [GeneCards]; lysosome localization // myeloid leukocyte mediated immunity // [GO]; fes/fer as modulators of hematopoiesis and immunity [Craig et al, 2012]; fep and fes are systemic neuro-immune disorders t…	immune system // stimulus response
74	B07	gene12806	32890696	32894352	+	ENSDARP00000053520.5	Rh family, C glycoprotein a	rhcga	hemolytic disease of fetus and newborn, rh-induced (icterus, characterized by a yellow discoloration of the eyes, skin, and urine) // overhydrated hereditary stomatocytosis // transport of glucose and other sugars, bile salts and organic acids, metal ions and amine compounds [GeneCards]; inorganic cation transmembrane transport [GO]	skin system // pigmentation
75	B07	gene12807	32955627	32970219	-	ENSDARP00000041576.5	kinesin family member 7	kif7	myotome muscle pioneer increased amount // myotome fast muscle cell increased amount // slow muscle cell increased amount // somite shape abnormal // notochord kinked // eye decreased size // somite increased width // whole organism anterior-posterior axis decreased length // head decreased size // retinal photoreceptor layer photoreceptor outer segment decreased amount // photoreceptor outer seg…	muscle system // skin system // bone development // eye development
76	B07	gene12808	32970898	32978880	-	ENSDARP00000041576.5	kinesin family member 7	kif7	myotome muscle pioneer increased amount // myotome fast muscle cell increased amount // slow muscle cell increased amount // somite shape abnormal // notochord kinked // eye decreased size // somite increased width // whole organism anterior-posterior axis decreased length // head decreased size // retinal photoreceptor layer photoreceptor outer segment decreased amount // photoreceptor outer seg…	muscle system // skin system // bone development // eye development
77	B07	gene12809	32994534	33003419	-	ENSDARP00000120082.3	mitochondrial ribosomal protein S11	mrps11	mitochondrial translation // organelle biogenesis and maintenance [GeneCards]; ribosomal small subunit biogenesis // ribonucleoprotein complex assembly [GO]	organelle biogenesis and maintenance

## Sheet: Table S9
Table S9 RNA-seq data involved in this study
Trait	Strains	Accession	Tissue	Base (Gb)	SRA Code
Vibrant skin	KOI	KOI_a	skin (white)	7.2	SRR8281645
		KOI_b	skin (white)	6.1	SRR8281648
		KOI_c	skin (white)	11.1	SRR8281649
		KOI_d	skin (red)	10.1	SRR8281646
		KOI_e	skin (red)	6.8	SRR8281647
		KOI_f	skin (red)	7.1	SRR8281653
		KOI_g	skin (black)	6.8	SRR8281650
		KOI_h	skin (black)	11.6	SRR8281651
		KOI_i	skin (black)	8.4	SRR8281652
	OJ	OJ_a	skin (red, black)	11.2	SRR6853720
		OJ_b	skin (red, black)	14.8	SRR6853721
	XG	XG_a	skin (red)	1.6	SRR1509530
	HB	HB_a	skin (red)	1.5	SRR1165994
Caesious skin	yxYR	yxYR_a	skin (Caesious)	8.4	SRR8380227
	Unkown (sampled from Europe)	EU_a	skin (Caesious)	6.8	SRR5601334
		EU_b	skin (Caesious)	7.3	SRR5601335
		EU_c	skin (Caesious)	6.3	SRR5601356
		EU_d	skin (Caesious)	16.5	SRR13447478, SRR13447480, SRR13447481
High growth rate (Europe)	SP	SP_a	muscle	17.7	SRR13447472, SRR13447473, SRR13447474
		SP_b	muscle	6.7	SRR18550193
		SP_c	muscle	6.2	SRR18550194
		SP_d	muscle	6.1	SRR18550191
		SP_e	muscle	6.1	SRR18550190
		SP_f	muscle	6.1	SRR18550192

## Sheet: Table S10
Table S10 Expression (measured by transcripts per million, TPM) of the five pair ohnologs related to skin color variation in common carp domestication
Skin Color	Accession	arl6ip5a			sema3fa			mst1ra			ip6k2a			rad18
		Subgenome A	Subgenome B	Total	Subgenome A	Subgenome B	Total	Subgenome A	Subgenome B	Total	Subgenome A	Subgenome B	Total	Subgenome A	Subgenome B	Total
Vibrant	KOI_a	6.15952	7.58588	13.7454	4.59612	5.97727	10.5734	10.9152	18.2306	29.1459	7.51151	8.12857	15.6401	2.06794	1.29242	3.36036
	KOI_b	5.65582	9.73052	15.3863	4.95379	3.87203	8.82583	1.56483	2.95585	4.52067	10.4226	14.342	24.7646	2.26804	1.23349	3.50153
	KOI_c	14.8668	7.07294	21.9397	15.0739	10.7826	25.8565	5.22097	10.2155	15.4365	11.789	10.6426	22.4316	3.77023	3.7017	7.47192
	KOI_d	16.9229	6.94103	23.864	23.9107	14.7136	38.6242	12.3249	10.7242	23.0491	15.0446	23.3977	38.4423	3.36193	3.40041	6.76234
	KOI_e	7.61754	5.13071	12.7482	3.51521	5.04612	8.56133	5.74614	8.8908	14.6369	7.76505	9.80531	17.5704	1.71278	1.32415	3.03694
	KOI_f	3.40772	4.71247	8.12018	1.87609	1.98989	3.86599	0.456083	0.819638	1.27572	7.52546	8.73466	16.2601	0.713804	0.89925	1.61305
	KOI_g	6.46278	9.95067	16.4134	0.718636	2.42223	3.14087	0.168658	0.873833	1.04249	11.8146	15.4005	27.2151	0.657628	0.515165	1.17279
	KOI_h	8.20563	4.89405	13.0997	22.3905	12.6405	35.031	12.2387	8.75472	20.9934	8.67019	13.7046	22.3748	3.23321	3.52659	6.7598
	KOI_i	8.28141	5.78682	14.0682	2.54943	3.25621	5.80564	5.71242	15.2636	20.976	11.0048	11.213	22.2178	1.37648	0.830294	2.20677
	OJ_a	23.183	13.5658	36.7488	11.8151	13.051	24.8661	6.65925	3.35573	10.015	16.8805	21.0184	37.8988	1.40884	2.74103	4.14987
	OJ_b	18.0361	14.0717	32.1079	5.67223	8.24328	13.9155	4.72098	1.70937	6.43036	14.9854	20.0324	35.0178	1.76922	2.25117	4.02039
	XG_a	13.6324	13.8201	27.4525	3.20784	7.38439	10.5922	3.77357	2.13097	5.90454	27.0702	33.5143	60.5845	1.23952	1.65204	2.89156
	HB_a	11.5692	13.8883	25.4575	2.44798	8.19772	10.6457	2.27736	1.8637	4.14106	30.1589	40.2057	70.3647	0.839286	0	0.839286
Caesious	yxYR_a	10.3836	4.03639	14.42	7.21713	7.38344	14.6006	8.5461	13.0946	21.6407	20.5265	14.5559	35.0824	2.22304	0.996976	3.22002
	EU_a	3.01235	13.0664	16.0788	0.478828	3.08472	3.56355	0.071334	0.119172	0.190506	10.7534	10.1047	20.8581	0.627936	0.903825	1.53176
	EU_b	2.48076	8.89904	11.3798	0.507265	4.5836	5.09087	0.161955	0.129026	0.290981	6.86434	8.26864	15.133	0.747775	1.12231	1.87009
	EU_c	3.69027	10.686	14.3763	0.602174	2.55554	3.15771	0.083951	0.075255	0.159206	7.04587	7.86808	14.914	0.799284	0.874323	1.67361
	EU_d	13.6537	4.59	18.2437	41.0985	29.0061	70.1046	16.2555	8.24586	24.5014	17.0244	18.9475	35.9719	2.74509	2.88799	5.63309

[truncated: 6 more sheets: Table S11, Table S12, Table S13, Table S14, Table S15, Table S16]
